# Supplementary material for: HepG2BD: A Novel and Versatile Cell Line with Inducible HDV Replication and Constitutive HBV Expression
Source: Viruses. 2024 Mar 29;16(4):532. doi: 10.3390/v16040532 (PMC11053718; doi:10.3390/v16040532)
Supplement: Supplementary file 1 [file viruses-16-00532-s001.zip]

Archive with 1 entries (1 files):
- viruses-2916414-supplementary.pdf
